# Supplementary material for: Cerium Oxide Nanorods Synthesized by Dalbergia sissoo Extract for Antioxidant, Cytotoxicity, and Photocatalytic Applications
Source: Molecules. 2022 Nov 24;27(23):8188. doi: 10.3390/molecules27238188 (PMC9735491; doi:10.3390/molecules27238188)
Supplement: Supplementary file 1 [file molecules-27-08188-s001.zip]

Archive with 1 entries (1 files):
- molecules-2028973-SI.pdf
